# Supplementary material for: How Happy Do These Animals Look? Exploring Factors Influencing Children’s Perceptions of Animal Welfare at the Zoo
Source: Animals (Basel). 2025 May 29;15(11):1595. doi: 10.3390/ani15111595 (PMC12153875; doi:10.3390/ani15111595)
Supplement: Supplementary file 1 [file animals-15-01595-s001.zip]

Archive with 1 entries (1 files):
- animals-3656522-supplementary.pdf
